# Supplementary material for: Comparative Genomics of Two Newly Sequenced Rodent-Derived and One Previously Reported Tick-Derived Borrelia garinii Strains from South Korea Reveals Plasmid Variation and Virulence Gene Diversity
Source: Pathogens. 2025 Nov 18;14(11):1182. doi: 10.3390/pathogens14111182 (PMC12655509; doi:10.3390/pathogens14111182)
Supplement: Supplementary file 1 [file pathogens-14-01182-s001.zip]

Archive with 1 entries (1 files):
- pathogens-3986757-supplementary.pdf
